# Supplementary material for: Organic Acid Accumulation and Associated Dynamic Changes in Enzyme Activity and Gene Expression during Fruit Development and Ripening of Common Loquat and Its Interspecific Hybrid
Source: Foods. 2023 Feb 21;12(5):911. doi: 10.3390/foods12050911 (PMC10000456; doi:10.3390/foods12050911)
Supplement: Supplementary file 1 [file foods-12-00911-s001.zip]

Archive with 1 entries (1 files):
- foods-2115389-supplementary.pdf
